# Supplementary material for: Leucheria cantillanensis (Nassauvieae, Asteraceae), a new species endemic to Central Chile
Source: PhytoKeys. 2020 Dec 8;169:99–117. doi: 10.3897/phytokeys.169.57532 (PMC7738470; doi:10.3897/phytokeys.169.57532)
Supplement: XML Treatment for Leucheria cantillanensis [file phytokeys.169.57532-treatment1.xml]

<!DOCTYPE tp:taxon-treatment
  PUBLIC "-//TaxonX//DTD Taxonomic Treatment Publishing DTD v0 20100105//EN" "tax-treatment-NSO.dtd">
<tp:taxon-treatment xmlns:tp="http://www.plazi.org/taxpub"><tp:treatment-meta><kwd-group><label>Taxon classification</label><kwd><named-content xmlns:xlink="http://www.w3.org/1999/xlink" content-type="kingdom">Plantae</named-content></kwd><kwd><named-content xmlns:xlink="http://www.w3.org/1999/xlink" content-type="order">Asterales</named-content></kwd><kwd><named-content xmlns:xlink="http://www.w3.org/1999/xlink" content-type="family">Asteraceae</named-content></kwd></kwd-group><mixed-citation publication-type="journal"><person-group><name><surname>Lavandero</surname><given-names>Nicolás</given-names></name><name><surname>Rosende</surname><given-names>Benito</given-names></name><name><surname>Pérez</surname><given-names>María Fernanda</given-names></name></person-group><article-title><italic><tp:taxon-name><tp:taxon-name-part taxon-name-part-type="genus" reg="Leucheria">Leucheria</tp:taxon-name-part> <tp:taxon-name-part taxon-name-part-type="species" reg="cantillanensis">cantillanensis</tp:taxon-name-part></tp:taxon-name></italic> (<tp:taxon-name><tp:taxon-name-part taxon-name-part-type="tribe">Nassauvieae</tp:taxon-name-part></tp:taxon-name>, <tp:taxon-name><tp:taxon-name-part taxon-name-part-type="family">Asteraceae</tp:taxon-name-part></tp:taxon-name>), a new species endemic to Central Chile</article-title><source>PhytoKeys</source><day>08</day><month>12</month><year>2020</year><volume>169</volume><fpage>99</fpage><lpage>117</lpage><pub-id pub-id-type="doi">10.3897/phytokeys.169.57532</pub-id></mixed-citation></tp:treatment-meta><tp:nomenclature><tp:taxon-name><object-id xmlns:xlink="http://www.w3.org/1999/xlink" content-type="arpha" xlink:type="simple">C2CD131A-1BBA-5302-8CC7-F0723D7790DF</object-id>
              <tp:taxon-name-part taxon-name-part-type="genus" reg="Leucheria">Leucheria</tp:taxon-name-part>
              <tp:taxon-name-part taxon-name-part-type="species" reg="cantillanensis">cantillanensis</tp:taxon-name-part>
              <object-id xmlns:xlink="http://www.w3.org/1999/xlink" content-type="ipni" xlink:type="simple">urn:lsid:ipni.org:names:77213224-1</object-id>
            </tp:taxon-name><tp:taxon-authority>Lavandero</tp:taxon-authority><tp:taxon-status xmlns:xlink="http://www.w3.org/1999/xlink" xlink:type="simple">sp. nov.</tp:taxon-status><xref ref-type="fig" rid="F3">Figures 3</xref><xref ref-type="fig" rid="F4">, 4</xref></tp:nomenclature><tp:treatment-sec sec-type="diagnosis" id="SECID0EDEAE"><title>Diagnosis.</title><p><italic><tp:taxon-name><tp:taxon-name-part taxon-name-part-type="genus" reg="Leucheria">Leucheria</tp:taxon-name-part> <tp:taxon-name-part taxon-name-part-type="species" reg="cantillanensis">cantillanensis</tp:taxon-name-part></tp:taxon-name></italic> is similar to <italic><tp:taxon-name><tp:taxon-name-part taxon-name-part-type="genus" reg="Leucheria">L.</tp:taxon-name-part> <tp:taxon-name-part taxon-name-part-type="species" reg="salina">salina</tp:taxon-name-part></tp:taxon-name></italic> but differs in its flat lamina and chartaceous texture (vs. foliar segments perpendicular or oblique to the lamina axis and leathery texture) (Figs <xref ref-type="fig" rid="F5">5C, D</xref>, <xref ref-type="fig" rid="F6">6G, I</xref>), conspicuously prominent venation, with the secondary and tertiary veins forming a raised pattern above and below the lamina (vs. non-prominent venation, with no raised pattern of veins in either side of the lamina) (Fig. <xref ref-type="fig" rid="F6">6G, I</xref>), 27–30 flowers per capitula (vs. 40–60), purple anther apical appendages (vs. greenish-yellow) (Fig. <xref ref-type="fig" rid="F6">6D, F</xref>). <italic><tp:taxon-name><tp:taxon-name-part taxon-name-part-type="genus" reg="Leucheria">Leucheria</tp:taxon-name-part> <tp:taxon-name-part taxon-name-part-type="species" reg="cantillanensis">cantillanensis</tp:taxon-name-part></tp:taxon-name></italic> is also similar to coastal forms of <italic><tp:taxon-name><tp:taxon-name-part taxon-name-part-type="genus" reg="Lecheria">L.</tp:taxon-name-part> <tp:taxon-name-part taxon-name-part-type="species" reg="runcinata">runcinata</tp:taxon-name-part></tp:taxon-name></italic> D.Don with white corollas, but it differs by its underground creeping rhizome with nodes and leaf scars and remnants of dry leaf petioles along the rhizome (vs. a lignified taproot with leaf scars concentrated at the base of the stem at the surface of the ground) (Fig. <xref ref-type="fig" rid="F6">6K, L</xref>), entirely glandular indumentum in the leaves (vs. glandular on the adaxial side and glandular and lanate on the abaxial side) (Fig. <xref ref-type="fig" rid="F6">6H, I</xref>), conspicuous prominent venation on both sides of the lamina (vs. inconspicuous and only midvein prominent on the abaxial side) and purple anther apical appendages (vs. greyish-blue) (Fig. <xref ref-type="fig" rid="F6">6E, F</xref>).</p></tp:treatment-sec><tp:treatment-sec sec-type="material" id="SECID0ERGAE"><title>Type.</title><p>Chile. Región Metropolitana: Provincia de Melipilla, entre el límite de Alhué y Melipilla, Reserva Natural Altos de Cantillana, <named-content xmlns:xlink="http://www.w3.org/1999/xlink" content-type="dwc:verbatimCoordinates" xlink:type="simple"><named-content content-type="geo-json" specific-use="{&#34;type&#34;:&#34;Point&#34;,&#34;coordinates&#34;:[-70.978769,-33.915067]}" id="NCID0E1GAE" xlink:type="simple">33°54'54.24"S, 70°58'43.57"W</named-content></named-content>, 2007 m., 27 December 2019, fl. And fr., <italic>Lavandero</italic> 700 (holotype: CONC!; Isotype SGO!).</p></tp:treatment-sec><tp:treatment-sec sec-type="description" id="SECID0EBHAE"><title>Description.</title><p><bold><italic>Perennial</italic></bold> caulescent herb 15–30(–40) cm tall, decumbent, forming clumps of 5–6 aerial stems arising from the apex and nodes of the distal end of the rhizome. <bold><italic>Rhizome</italic></bold> dark brown, round, 10–15 mm wide, oblique to creeping, leafless below, but with remnants of dry leaf petioles, roots arising from the internodes. <bold><italic>Roots</italic></bold> dark brown, ca. 2 mm wide, round in cross-section. <bold><italic>Stems</italic></bold> purplish at the base, green at the top, 1.0–5.5 mm wide, simple or branching, round in cross-section, internodes up to 4 cm long, densely covered by glandular, capitate, (87–)115–180 µm long, multicellular (6–12-celled) trichomes with clear resin, fragrant, with pungent citric scent (same indumentum up to the corolla tube). <bold><italic>Leaves</italic></bold> dark green, alternate; basal leaves petiolate, semi-densely arranged at the base; petiole compressed, winged, vaginate, 2–2.5(–3.5) cm long; upper leaves sessile, amplexicaul, loosely arranged, gradually reduced in size towards the capitulescences. <bold><italic>Lamina</italic></bold> obovate, (10-)50–100(–140) × (5–)20–25(–35) mm; base attenuate, amplexicaul, apex mucronate; margin serrate, texture chartaceous, densely glandulous on both surfaces; pinnatisect to entire towards the tip; segments at the base entire, rarely 1(–2)-dentate, apex mucronate; segments in the middle (3–)4–6(–7)-dentate; apical segments fused, doubly dentate; venation conspicuously prominent, with the secondary and tertiary veins forming a raised pattern on both sides of the lamina, pinnate, semicraspedodromous, with primary vein ending in apical mucro, secondary veins either ending in second-order teeth or joining other distal secondary veins. <bold><italic>Capitulescences</italic></bold> a corymbiform cyme. <bold><italic>Capitula</italic></bold> 1–6 per stem, pedunculate, (0.5–)1.2–2.8(–3.6) cm long, homogamous, discoid. <bold><italic>Involucres</italic></bold> hemispheric 7.0–7.2 × 8.2–8.3 mm, two-seriate, alternate. A third series of Middle involucral bracts with intermediate characters between outer and inner Middle involucral bracts rarely present. <bold><italic>Receptacle</italic></bold> slightly convex, epaleate, glabrous. <bold><italic>Outer Middle involucral bracts</italic></bold> 5–6, green, lanceolate, concave on the inner face, 6.6–7.6 × 1.10–1.21(–1.36) mm, with 3 dark-green longitudinal stripes (including the midrib), apex ciliate, margin entire, texture leaf-like, abaxial lamina and margins densely covered by glandular trichomes, adaxial lamina glabrous. <bold><italic>Middle involucral bracts</italic></bold> rarely present, 1–2, green, lanceolate, concave to flat, with 6.5–7.0 × 1.08–1.19 mm, with 3 dark-green longitudinal stripes (including the midrib), apex ciliate, texture leaf-like to hyaline towards the margins, margin ciliate, rarely glandular, central portion of the abaxial lamina covered by glandular trichomes, hyaline lamina glabrous. <bold><italic>Inner Middle involucral bracts</italic></bold> 5–6(–8), green, lanceolate, concave to flat 6.2–7.1 × 1.06–1.25(–1.51) mm, with 3 dark-green longitudinal stripes (including the midrib), apex acute, texture leaf-like to hyaline-membranaceous towards both lateral margins, margin ciliate, cilia (0.11–)0.17–0.21(–0.24) mm long, central portion of the abaxial lamina densely covered by glandular trichomes, hyaline lamina glabrous, adaxial lamina glabrous. <bold><italic>Flowers</italic></bold> isomorphic, bisexual, 27–30 per capitulum. <bold><italic>Corollas</italic></bold> bilabiate, white, before anthesis pinkish-white, tube 3.7–4.0 mm long, 0.5–1.1 wide; corolla tube sparsely covered by glandular trichomes. <bold><italic>Outer lip</italic></bold> oblanceolate, 3.6–3.9 × 2.0–2.2 mm at its widest, apex 3-toothed, teeth equal, 4-veined, glabrous. <bold><italic>Inner lip</italic></bold> bifid, lacinae linear, 2.7–2.8 × 0.24–0.37 mm at its widest, connivent, glabrous. <bold><italic>Stamens</italic></bold> 5, 3.8–4.0 mm long, glabrous. <bold><italic>Anthers</italic></bold> sagittate, 3.25–3.29 mm long; apical appendages purple, lanceolate, 1.19–1.23 mm long, apex acute; tails long, lanceolate, ca. 0.6 mm long, apex acute, smooth to ciliate. <bold><italic>Styles</italic></bold> white, 4.2–5.0 mm long, cleft into two truncate branches, branches 0.54–0.73 mm long, with stigmatic papillae on internal surface. <bold><italic>Cypselae</italic></bold> dark-brown, 1.0–1.2 × 2.4–2.5 mm, obovoid, strigose; trichomes transparent, cylindric, terete, (150–)167–170(–180) µm, ascending, unicellular, subtended by two globose exocarpic cells. <bold><italic><tp:taxon-name><tp:taxon-name-part taxon-name-part-type="genus" reg="Pappus">Pappus</tp:taxon-name-part></tp:taxon-name></italic></bold> uniseriate, fused at their bases into a ring, deciduous; bristles 19–20, white, capillary, sub-plumose, 4.5–5 mm long; pectines long, filiform, 0.21–0.35(–0.46) mm long, laterally inserted.</p><fig id="F3" position="float" orientation="portrait"><object-id xmlns:xlink="http://www.w3.org/1999/xlink" content-type="doi" xlink:type="simple">10.3897/phytokeys.169.57532.figure3</object-id><object-id xmlns:xlink="http://www.w3.org/1999/xlink" content-type="arpha" xlink:type="simple">307B544E-78AA-5F2B-A2B6-ED648CF166A8</object-id><label>Figure 3.</label><caption><p><italic><tp:taxon-name><tp:taxon-name-part taxon-name-part-type="genus" reg="Leucheria">Leucheria</tp:taxon-name-part> <tp:taxon-name-part taxon-name-part-type="species" reg="cantillanensis">cantillanensis</tp:taxon-name-part></tp:taxon-name></italic> Lavandero, sp. nov. <bold>A</bold> capitulum, sideways view <bold>B</bold> capitulum, detail of Middle involucral bracts <bold>C</bold> leaves <bold>D</bold> capitulum, upper view <bold>E</bold> plants growing in natural habitat <bold>F</bold> cypsela <bold>G</bold> detail of trichomes in cypsela. All photographs by Nicolás Lavandero.</p></caption><graphic xmlns:xlink="http://www.w3.org/1999/xlink" xlink:href="phytokeys-169-099-g003.jpg" position="float" orientation="portrait" xlink:type="simple" id="oo_484182.jpg"><uri content-type="original_file" xlink:type="simple">https://binary.pensoft.net/fig/484182</uri></graphic></fig><fig id="F4" position="float" orientation="portrait"><object-id xmlns:xlink="http://www.w3.org/1999/xlink" content-type="doi" xlink:type="simple">10.3897/phytokeys.169.57532.figure4</object-id><object-id xmlns:xlink="http://www.w3.org/1999/xlink" content-type="arpha" xlink:type="simple">95D2094D-C5AA-5E46-A4BE-F78E5146C557</object-id><label>Figure 4.</label><caption><p><italic><tp:taxon-name><tp:taxon-name-part taxon-name-part-type="genus" reg="Leucheria">Leucheria</tp:taxon-name-part> <tp:taxon-name-part taxon-name-part-type="species" reg="cantillanensis">cantillanensis</tp:taxon-name-part></tp:taxon-name></italic> Lavandero, sp. nov. <bold>A</bold> habit <bold>B</bold> capitulum <bold>C</bold> detail of flower <bold>D</bold> fruit <bold>E</bold> basal leaf <bold>F</bold> leaf trichome <bold>G</bold> stem trichome <bold>H</bold> inner Middle involucral bract <bold>I</bold> middle Middle involucral bract <bold>J</bold> outer Middle involucral bract <bold>K</bold> ciliate margin of inner Middle involucral bract (detail). Illustrations by Benito Rosende.</p></caption><graphic xmlns:xlink="http://www.w3.org/1999/xlink" xlink:href="phytokeys-169-099-g004.jpg" position="float" orientation="portrait" xlink:type="simple" id="oo_484183.jpg"><uri content-type="original_file" xlink:type="simple">https://binary.pensoft.net/fig/484183</uri></graphic></fig></tp:treatment-sec><tp:treatment-sec sec-type="distribution" id="SECID0EEMAE"><title>Distribution and habitat.</title><p><italic><tp:taxon-name><tp:taxon-name-part taxon-name-part-type="genus" reg="Leucheria">Leucheria</tp:taxon-name-part> <tp:taxon-name-part taxon-name-part-type="species" reg="cantillanensis">cantillanensis</tp:taxon-name-part></tp:taxon-name></italic> seems to be endemic to the Cantillana Mountain Range, which is part of the coastal mountain range of central Chile. It grows in shaded crevices of rocky outcrops near 2000 m a.s.l. with SW orientation (Fig. <xref ref-type="fig" rid="F7">7</xref>). It is known thus far only from the type locality (Fig. <xref ref-type="fig" rid="F1">1</xref>). <italic><tp:taxon-name><tp:taxon-name-part taxon-name-part-type="genus" reg="Leucheria">L.</tp:taxon-name-part> <tp:taxon-name-part taxon-name-part-type="species" reg="cantillanensis">cantillanensis</tp:taxon-name-part></tp:taxon-name></italic> occurs associated with other rupicolous taxa such as <italic><tp:taxon-name><tp:taxon-name-part taxon-name-part-type="genus" reg="Calceolaria">Calceolaria</tp:taxon-name-part> <tp:taxon-name-part taxon-name-part-type="species" reg="andina">andina</tp:taxon-name-part></tp:taxon-name></italic> Benth.</p></tp:treatment-sec><tp:treatment-sec sec-type="phenology" id="SECID0ETNAE"><title>Phenology.</title><p>Collected flowering and fruiting in December.</p></tp:treatment-sec><tp:treatment-sec sec-type="etymology" id="SECID0EYNAE"><title>Etymology.</title><p>The specific epithet refers to the coastal mountain range where the species was found, Altos de Cantillana.</p><fig id="F5" position="float" orientation="portrait"><object-id xmlns:xlink="http://www.w3.org/1999/xlink" content-type="doi" xlink:type="simple">10.3897/phytokeys.169.57532.figure5</object-id><object-id xmlns:xlink="http://www.w3.org/1999/xlink" content-type="arpha" xlink:type="simple">08C84D58-7ED2-5D3B-8F81-FBA1E64C1591</object-id><label>Figure 5.</label><caption><p>Leaf morphology and habit of acaulescent/subacaulescent <italic><tp:taxon-name><tp:taxon-name-part taxon-name-part-type="genus" reg="Leucheria">Leucheria</tp:taxon-name-part></tp:taxon-name></italic> from Central Chile <bold>A</bold><italic><tp:taxon-name><tp:taxon-name-part taxon-name-part-type="genus" reg="Leucheria">Leucheria</tp:taxon-name-part> <tp:taxon-name-part taxon-name-part-type="species" reg="scrobiculata">scrobiculata</tp:taxon-name-part></tp:taxon-name></italic> (NL433, CONC), inset: Habit <bold>B</bold><italic><tp:taxon-name><tp:taxon-name-part taxon-name-part-type="genus" reg="Leucheria">Leucheria</tp:taxon-name-part> <tp:taxon-name-part taxon-name-part-type="species" reg="candidissima">candidissima</tp:taxon-name-part></tp:taxon-name></italic> (Lavandero, Santilli &amp; Ossa 36, CONC), inset: Habit <bold>C</bold><italic><tp:taxon-name><tp:taxon-name-part taxon-name-part-type="genus" reg="Leucheria">Leucheria</tp:taxon-name-part> <tp:taxon-name-part taxon-name-part-type="species" reg="salina">salina</tp:taxon-name-part></tp:taxon-name></italic> (Lavandero &amp; Abello 40, CONC), inset: Habit <bold>D</bold><italic><tp:taxon-name><tp:taxon-name-part taxon-name-part-type="genus" reg="Leucheria">Leucheria</tp:taxon-name-part> <tp:taxon-name-part taxon-name-part-type="species" reg="cantillanensis">cantillanensis</tp:taxon-name-part></tp:taxon-name></italic> (NL700, CONC), inset: Habit. All photographs by Lavandero.</p></caption><graphic xmlns:xlink="http://www.w3.org/1999/xlink" xlink:href="phytokeys-169-099-g005.jpg" position="float" orientation="portrait" xlink:type="simple" id="oo_484184.jpg"><uri content-type="original_file" xlink:type="simple">https://binary.pensoft.net/fig/484184</uri></graphic></fig></tp:treatment-sec><tp:treatment-sec sec-type="conservation status" id="SECID0EFQAE"><title>Conservation status.</title><p><italic><tp:taxon-name><tp:taxon-name-part taxon-name-part-type="genus" reg="Leucheria">Leucheria</tp:taxon-name-part> <tp:taxon-name-part taxon-name-part-type="species" reg="cantillanensis">cantillanensis</tp:taxon-name-part></tp:taxon-name></italic> is assessed here as Critically Endangered (<abbrev xmlns:xlink="http://www.w3.org/1999/xlink" xlink:title="Critically Endangered" id="ABBRID0EWQAE" xlink:type="simple">CR</abbrev>) under the IUCN categories and criteria B2ab(i,ii,iii). Criterion B2 was selected because its Area of Occupancy is &lt;10 km<sup>2</sup> (4 km<sup>2</sup>). Criterion “a” was selected because it is known to exist at only a single location, with only one subpopulation. Criterion b(i,ii,iii) was selected because we expect a continuing decline of suitable area for the species to exist in since it is only found at the highest elevations within the mountain coastal range with very specific soil types and exposition. The quality of its habitat has also been deteriorating over time. The overall precipitation and snow cover in the Cantillana plateau has decreased dramatically over the past 20 years, affecting not only the Andean relict flora but all the vegetation in the area. Fog events which compensate for the drought over the summer, are not as common as before. <italic><tp:taxon-name><tp:taxon-name-part taxon-name-part-type="genus" reg="Leucheria">Leucheria</tp:taxon-name-part> <tp:taxon-name-part taxon-name-part-type="species" reg="cantillanensis">cantillanensis</tp:taxon-name-part></tp:taxon-name></italic> is present in the private reserve “Reserva Natural Altos de Cantillana”.</p><fig id="F6" position="float" orientation="portrait"><object-id xmlns:xlink="http://www.w3.org/1999/xlink" content-type="doi" xlink:type="simple">10.3897/phytokeys.169.57532.figure6</object-id><object-id xmlns:xlink="http://www.w3.org/1999/xlink" content-type="arpha" xlink:type="simple">3936250B-291B-59F7-A27C-8788DCDA463E</object-id><label>Figure 6.</label><caption><p><italic><tp:taxon-name><tp:taxon-name-part taxon-name-part-type="genus" reg="Leucheria">Leucheria</tp:taxon-name-part> <tp:taxon-name-part taxon-name-part-type="species" reg="salina">salina</tp:taxon-name-part></tp:taxon-name></italic> (<bold>A, D, G, J</bold>) (Valle Nevado, Región Metropolitana, Chile), <italic><tp:taxon-name><tp:taxon-name-part taxon-name-part-type="genus" reg="Lecheria">Lecheria</tp:taxon-name-part> <tp:taxon-name-part taxon-name-part-type="species" reg="runcinata">runcinata</tp:taxon-name-part></tp:taxon-name></italic> (<bold>B, E, H, K</bold>) (Reserva Natural Altos de Cantillana, Región Metropolitana, Chile), and <italic><tp:taxon-name><tp:taxon-name-part taxon-name-part-type="genus" reg="Leucheria">Leucheria</tp:taxon-name-part> <tp:taxon-name-part taxon-name-part-type="species" reg="cantillanensis">cantillanensis</tp:taxon-name-part></tp:taxon-name></italic> (<bold>C, F, I, L</bold>) (Reserva Natural Altos de Cantillana, Región Metropolitana, Chile) <bold>A–C</bold> habit <bold>D–F</bold> capitula <bold>G–I</bold> abaxial side of leaves <bold>J–L</bold> belowground structures. All Photographs by Lavandero.</p></caption><graphic xmlns:xlink="http://www.w3.org/1999/xlink" xlink:href="phytokeys-169-099-g006.jpg" position="float" orientation="portrait" xlink:type="simple" id="oo_484185.jpg"><uri content-type="original_file" xlink:type="simple">https://binary.pensoft.net/fig/484185</uri></graphic></fig><fig id="F7" position="float" orientation="portrait"><object-id xmlns:xlink="http://www.w3.org/1999/xlink" content-type="doi" xlink:type="simple">10.3897/phytokeys.169.57532.figure7</object-id><object-id xmlns:xlink="http://www.w3.org/1999/xlink" content-type="arpha" xlink:type="simple">4851A159-879C-599D-8851-E564C01158C1</object-id><label>Figure 7.</label><caption><p>Habitat of <italic><tp:taxon-name><tp:taxon-name-part taxon-name-part-type="genus" reg="Leucheria">Leucheria</tp:taxon-name-part> <tp:taxon-name-part taxon-name-part-type="species" reg="cantillanensis">cantillanensis</tp:taxon-name-part></tp:taxon-name></italic> in Central Chile <bold>A</bold> southwest facing rock outcrops, ca. 2000 m elevation <bold>B</bold> rock outcrops in Cantillana, general view <bold>C</bold> general view of rock outcrops among <italic><tp:taxon-name><tp:taxon-name-part taxon-name-part-type="genus" reg="Nothofagus">Nothofagus</tp:taxon-name-part> <tp:taxon-name-part taxon-name-part-type="species" reg="macrocarpa">macrocarpa</tp:taxon-name-part></tp:taxon-name></italic> (A.DC.) F.M. Vázquez &amp; R.A. Rodr. forests in the Cantillana plateau <bold>D</bold><italic><tp:taxon-name><tp:taxon-name-part taxon-name-part-type="genus" reg="Leucheria">Leucheria</tp:taxon-name-part> <tp:taxon-name-part taxon-name-part-type="species" reg="cantillanensis">cantillanensis</tp:taxon-name-part></tp:taxon-name></italic>, detail of the plant growing between rock crevices. Photographs <bold>A, D</bold> by Lavandero, <bold>B, C</bold> by Fabiola Gamboa.</p></caption><graphic xmlns:xlink="http://www.w3.org/1999/xlink" xlink:href="phytokeys-169-099-g007.jpg" position="float" orientation="portrait" xlink:type="simple" id="oo_484186.jpg"><uri content-type="original_file" xlink:type="simple">https://binary.pensoft.net/fig/484186</uri></graphic></fig></tp:treatment-sec><tp:treatment-sec><!--Section generated to contain objects referenced in tp:taxon-treatment.--><fig id="F1" position="float" orientation="portrait"><object-id xmlns:xlink="http://www.w3.org/1999/xlink" content-type="doi" xlink:type="simple">10.3897/phytokeys.169.57532.figure1</object-id><object-id xmlns:xlink="http://www.w3.org/1999/xlink" content-type="arpha" xlink:type="simple">198D91DB-02D9-51A9-A73E-32F0408A7B4F</object-id><label>Figure 1.</label><caption><p>Distribution map of <italic><tp:taxon-name><tp:taxon-name-part taxon-name-part-type="genus" reg="Leucheria">Leucheria</tp:taxon-name-part> <tp:taxon-name-part taxon-name-part-type="species" reg="cantillanensis">cantillanensis</tp:taxon-name-part></tp:taxon-name></italic> (star) in Chile, Región Metropolitana, based on the type locality.</p></caption><graphic xmlns:xlink="http://www.w3.org/1999/xlink" xlink:href="phytokeys-169-099-g001.jpg" position="float" orientation="portrait" xlink:type="simple" id="oo_484180.jpg"><uri content-type="original_file" xlink:type="simple">https://binary.pensoft.net/fig/484180</uri></graphic></fig></tp:treatment-sec></tp:taxon-treatment>
