# Supplementary material for: Leucheria cantillanensis (Nassauvieae, Asteraceae), a new species endemic to Central Chile
Source: PhytoKeys. 2020 Dec 8;169:99–117. doi: 10.3897/phytokeys.169.57532 (PMC7738470; doi:10.3897/phytokeys.169.57532)
Supplement: Supplementary material 1 — Table S1. GenBank accession numbers used in this study [file phytokeys-169-099-s001.xls]

## Sheet: Table S1
	Table S1 GenBank accession numbers for the ITS, trnL-trnF and rpl32-trnF sequences used in this study. GenBank accessions in bold are new to this study.
	Taxon	Reference	ITS	trnL-trnF	rpl32-trnF
	Leucheria achillaeifolia Hook. & Arn.	Jara-Arancio et al. 2017	KY010381	KY223757	KY223808
	Leucheria amoena Phil.	Jara-Arancio et al. 2017	KY010387	KY223762	KY223814
	Leucheria apiifolia Phil.	Jara-Arancio et al. 2017	KY010392	KY223766	–
	Leucheria bridgesii Hook. & Arn.	Jara-Arancio et al. 2017	KY010363	KY223742	KY223791
	Leucheria candidissima Gillies & D.Don	Jara-Arancio et al. 2017	KY010399	KY223773	KY223824
	Leucheria cantillanensis N.Lavandero	Present study NL700, CONC190929	MT425194	MT419958	MT419957
	Leucheria cerberoana J.Remy	Jara-Arancio et al. 2017	KY010395	KY223769	KY223820
	Leucheria coerulescens J.Remy	Jara-Arancio et al. 2017	KY010377	KY223754	KY223805
	Leucheria congesta D. Don	Jara-Arancio et al. 2017	KY010364	KY223743	KY223792
	Leucheria cumingii Hook. & Arn.	Jara-Arancio et al. 2017	KY010404	KY223778	KY223830
	Leucheria daucifolia (D.Don) Crisci	Jara-Arancio et al. 2017	KY010398	KY223772	KY223823
	Leucheria diemii var. diemii Cabrera	Jara-Arancio et al. 2017	KY010402	KY223776	KY223827
	Leucheria eriocephala Speg.	Jara-Arancio et al. 2017	KY010365	KY223744	KY223793
	Leucheria floribunda DC.	Jara-Arancio et al. 2017	KY010382	KY223758	KY223809
	Leucheria garciana J.Remy	Jara-Arancio et al. 2017	KY010401	KY223775	KY223826
	Leucheria gayana J.Remy (Reiche)	Jara-Arancio et al. 2017	KY009611	KY223741	KY223790
	Leucheria gilliesii Hook. & Arn.	Jara-Arancio et al. 2017	KY010388	KY223763	KY223815
	Leucheria glacialis Reiche	Jara-Arancio et al. 2017	KY010391	KY223765	KY223817
	Leucheria glandulosa D.Don	Jara-Arancio et al. 2017	KY010366	KY223745	KY223794
	Leucheria hahnii Franch.	Jara-Arancio et al. 2017	KY010394	KY223768	KY223819
	Leucheria hieracioides Cass.	Jara-Arancio et al. 2017	KY010367	KY223746	KY223795
	Leucheria leontopodioides (Kuntze) K.Schumm.	Jara-Arancio et al. 2017	KY010383	KY223759	KY223810
	Leucheria lithospermifolia Reiche	Jara-Arancio et al. 2017	KY010400	KY223774	KY223825
	Leucheria magna Phil.	Jara-Arancio et al. 2017	KY010389	–	–
	Leucheria menana J.Remy	Jara-Arancio et al. 2017	KY010378	KY223755	KY223806
	Leucheria millefolium Dusén & Skottsb.	Jara-Arancio et al. 2017	KY010390	KY223764	KY223816
	Leucheria multiflora Phil.	Jara-Arancio et al. 2017	KY010368	–	KY223796
	Leucheria nutans J.Remy (Reiche)	Jara-Arancio et al. 2017	KY010397	KY223771	KY223822
	Leucheria oligocephala J.Remy	Jara-Arancio et al. 2017	KY010384	KY223760	KY223811
	Leucheria paniculata Poepp. ex Less.	Jara-Arancio et al. 2017	KY010379	–	–
	Leucheria papillosa Cabrera	Jara-Arancio et al. 2017	KY010369	KY223747	KY223797
	Leucheria polyclados J.Remy (Reiche)	Jara-Arancio et al. 2017	KY010370	–	KY223798
	Leucheria pteropogon (Griseb) Cabrera	Jara-Arancio et al. 2017	KY010371	KY223748	KY223799
	Leucheria purpurea Hook. & Arn.	Jara-Arancio et al. 2017	KY010372	KY223749	KY223800
	Leucheria rosea Poepp. ex Less.	Jara-Arancio et al. 2017	KY010373	KY223750	KY223801
	Leucheria runcinata D.Don	Jara-Arancio et al. 2017	KY010374	KY223751	KY223802
	Leucheria salina (J.Remy) Dusén	Jara-Arancio et al. 2017	KY010375	KY223752	KY223803
	Leucheria scrobiculata Gillies & D.Don	Jara-Arancio et al. 2017	KY010385	KY223761	KY223812
	Leucheria senecioides Hook. & Arn.	Jara-Arancio et al. 2017	KY010376	KY223753	KY223804
	Leucheria suaveolens (d'Urv.) Skottsb.	Jara-Arancio et al. 2017	KY085964	KY223777	KY223829
	Leucheria tenuis Less.	Jara-Arancio et al. 2017	KY006586	KY223740	KY223789
	Leucheria thermarum Reiche	Jara-Arancio et al. 2017	KY010396	KY223770	KY223821
	Leucheria tomentosa (Less.) Crisci	Jara-Arancio et al. 2017	KY010380	KY223756	KY223807
	Leucheria viscida (Bertero ex Colla) Crisci	Jara-Arancio et al. 2017	KY010386	–	KY223813
	Marticorenia foliosa (Phil.) Crisci	Jara-Arancio et al. 2017	KY006584	KY223733	KY223780
	Moscharia pinnatifida Ruiz & Pav.	Sancho et al. 2018	MG553795	MG553726	MG553877
	Moscharia solbrigii Crisci	Katinas et al. 2008	EF530219	EF530265	–
	Spinoliva ilicifolia (Hook. & Arn.) G. Sancho	Sancho et al. 2018	MG553782	MG553710	MG553861
